# Supplementary material for: Methodological quality and reporting characteristics of anthropometric measurements in studies assessing the nutritional status of children in Ethiopia: A scoping review
Source: PLoS One. 2026 Feb 17;21(2):e0341038. doi: 10.1371/journal.pone.0341038 (PMC12912574; doi:10.1371/journal.pone.0341038)
Supplement: S2 File — (XLSX) [file pone.0341038.s002.xlsx]

## Sheet: Medline
S2 File. Search strategies for different databases.
Unfiltered search result
Ovid MEDLINE(R) and In-Process, In-Data-Review & Other Non-Indexed Citations and Daily <1946 to June 13, 2024>
1	Nutritional Status/	56345
2	Protein-Energy Malnutrition/ or malnutrition.mp. or Malnutrition/ or Severe Acute Malnutrition/	63930
3	(malnutrition or undernutrition or over nutrition or underweight or overweight or obesity or wasting or thinness or stunting).mp. [mp=title, book title, abstract, original title, name of substance word, subject heading word, floating sub-heading word, keyword heading word, organism supplementary concept word, protocol supplementary concept word, rare disease supplementary concept word, unique ide…	541793
4	Nutrition Assessment/	18387
5	Anthropometry/	41716
6	(nutritional assessment or anthropometric measurement).mp. [mp=title, book title, abstract, original title, name of substance word, subject heading word, floating sub-heading word, keyword heading word, organism supplementary concept word, protocol supplementary concept word, rare disease supplementary concept word, unique identifier, synonyms, population supplementary concept word, anatomy suppl…	7310
7	(school children or 5-10 years or Older children).mp. [mp=title, book title, abstract, original title, name of substance word, subject heading word, floating sub-heading word, keyword heading word, organism supplementary concept word, protocol supplementary concept word, rare disease supplementary concept word, unique identifier, synonyms, population supplementary concept word, anatomy supplement…	46542
8	Ethiopia.mp. or Ethiopia/	33438
9	Child/	1968461
10	1 or 2 or 3	578840
11	4 or 5 or 6	62909
12	7 or 9	1982805
13	8 and 10 and 11 and 12	72

## Sheet: Embase
Unfiltered search result
Embase <1974 to 2024 June 12>
1	nutritional status/	86398
2	Protein-Energy Malnutrition/ or malnutrition.mp. or Malnutrition/ or Severe Acute Malnutrition/	112558
3	(malnutrition or undernutrition or over nutrition or underweight or overweight or obesity or wasting or thinness or stunting).mp. [mp=title, abstract, heading word, drug trade name, original title, device manufacturer, drug manufacturer, device trade name, keyword heading word, floating subheading word, candidate term word]	896352
4	1 or 2 or 3	945653
5	nutritional assessment/	40461
6	Anthropometry/	73962
7	(nutritional assessment or anthropometric measurement).mp. [mp=title, abstract, heading word, drug trade name, original title, device manufacturer, drug manufacturer, device trade name, keyword heading word, floating subheading word, candidate term word]	46023
8	5 or 6 or 7	115687
9	child/ or child nutrition/	2204726
10	(school children or 5-10 years or Older children).mp. [mp=title, abstract, heading word, drug trade name, original title, device manufacturer, drug manufacturer, device trade name, keyword heading word, floating subheading word, candidate term word]	59152
11	9 or 10	2222228
12	Ethiopia/	29709
13	4 and 8 and 11 and 12	215

## Sheet: Web of Science
Entitlements	#	Search Query	Database	Results	Date Run
- WOS: 1900 to 2024 - CSCD: 1989 to 2024 - CCC: 1998 to 2024 - GRANTS: 1953 to 2024 - KJD: 1980 to 2024 - MEDLINE: 1950 to 2024 - PPRN: 1991 to 2024 - PQDT: 1637 to 2024 - SCIELO: 2002 to 2024	1	Nutritional Status (Topic) OR Protein-Energy Malnutrition or malnutrition or Malnutrition/ or Severe Acute Malnutrition/ (Topic) and Preprint Citation Index (Exclude – Database)	All Databases	1132358	Sat Jun 15 2024 14:53:42 GMT+1000 (Australian Eastern Standard Time)
- WOS: 1900 to 2024 - CSCD: 1989 to 2024 - CCC: 1998 to 2024 - GRANTS: 1953 to 2024 - KJD: 1980 to 2024 - MEDLINE: 1950 to 2024 - PPRN: 1991 to 2024 - PQDT: 1637 to 2024 - SCIELO: 2002 to 2024	2	TI=((malnutrition or undernutrition or over nutrition or underweight or overweight or obesity or wasting or thinness or stunting)) and Preprint Citation Index (Exclude – Database)	All Databases	486850	Sat Jun 15 2024 14:56:37 GMT+1000 (Australian Eastern Standard Time)
- WOS: 1900 to 2024 - CSCD: 1989 to 2024 - CCC: 1998 to 2024 - GRANTS: 1953 to 2024 - KJD: 1980 to 2024 - MEDLINE: 1950 to 2024 - PPRN: 1991 to 2024 - PQDT: 1637 to 2024 - SCIELO: 2002 to 2024	3	((TS=(Nutrition Assessment)) OR TS=(Anthropometry)) OR TI=(nutritional assessment or anthropometric measurement) and Preprint Citation Index (Exclude – Database)	All Databases	319458	Sat Jun 15 2024 15:03:27 GMT+1000 (Australian Eastern Standard Time)
- WOS: 1900 to 2024 - CSCD: 1989 to 2024 - CCC: 1998 to 2024 - GRANTS: 1953 to 2024 - KJD: 1980 to 2024 - MEDLINE: 1950 to 2024 - PPRN: 1991 to 2024 - PQDT: 1637 to 2024 - SCIELO: 2002 to 2024	4	(TI=(school children or 5-10 years or Older children)) OR TS=(Children) and Preprint Citation Index (Exclude – Database)	All Databases	4679838	Sat Jun 15 2024 15:04:53 GMT+1000 (Australian Eastern Standard Time)
- WOS: 1900 to 2024 - CSCD: 1989 to 2024 - CCC: 1998 to 2024 - GRANTS: 1953 to 2024 - KJD: 1980 to 2024 - MEDLINE: 1950 to 2024 - PPRN: 1991 to 2024 - PQDT: 1637 to 2024 - SCIELO: 2002 to 2024	5	TS=(Ethiopia) and Preprint Citation Index (Exclude – Database)	All Databases	72209	Sat Jun 15 2024 15:05:56 GMT+1000 (Australian Eastern Standard Time)
- WOS: 1900 to 2024 - CSCD: 1989 to 2024 - CCC: 1998 to 2024 - GRANTS: 1953 to 2024 - KJD: 1980 to 2024 - MEDLINE: 1950 to 2024 - PPRN: 1991 to 2024 - PQDT: 1637 to 2024 - SCIELO: 2002 to 2024	6	#1 OR #2 and Preprint Citation Index (Exclude – Database)	All Databases	1517414	Sat Jun 15 2024 15:06:16 GMT+1000 (Australian Eastern Standard Time)
- WOS: 1900 to 2024 - CSCD: 1989 to 2024 - CCC: 1998 to 2024 - GRANTS: 1953 to 2024 - KJD: 1980 to 2024 - MEDLINE: 1950 to 2024 - PPRN: 1991 to 2024 - PQDT: 1637 to 2024 - SCIELO: 2002 to 2024	7	(#3 AND #4 AND #5 AND #6) NOT (SILOID==("PPRN")) Timespan: 2020-01-01 to 2024-06-15	All Databases	210	Sat Jun 15 2024 15:06:34 GMT+1000 (Australian Eastern Standard Time)
