# Supplementary material for: Methodological quality and reporting characteristics of anthropometric measurements in studies assessing the nutritional status of children in Ethiopia: A scoping review
Source: PLoS One. 2026 Feb 17;21(2):e0341038. doi: 10.1371/journal.pone.0341038 (PMC12912574; doi:10.1371/journal.pone.0341038)
Supplement: S3 File — (XLS) [file pone.0341038.s003.xls]

## Sheet: File title
			S3 File. Extracted data generated in this study.

## Sheet: Data
Study	Studyyear	Region	Design	samplesize	Indicator	Referencechart	objective	Populationage	Incandexccriteria	Healthstatus	Measuredanthropometry	Measurerqualification	Setting	Material	Calibration_cat	Calibration	Standardaization_Cat	Standardaization	numberofmeasurements	Conclusion	Limitation	exclu_physicaldeformity	excluded_ill	exclu_nutritionsupp	exclu_antiparasitic
AdisuTafari 2023	2022	Oromia	C.Cross sectional	551	Stunting: -2SD height-for-age: Thinness body mass index (BMI) below −2SD	WHO	Stunting and thinnes	6-14 years	Inclusion: age(6-14), residency(6 month Exclusion: critically ill, deformed and disabled children,closed home for two visit and non repondent	Randomly selected healthy children	Weight and height	Health Extension workers	Home	Weight:digital weight scale Height: No information	Yes(Incomplete)	Weight:prior and before every measurement	Yes (incomplete)	Done to estimate Technical Error of the Measurements(TEM) but no result of aggreement and further action following the report.	2	Low compared to previous studies and High as compared to 2030 goal	no anthropometry measurement related limitation	1	1	1	No
Ahmed 2022	2021	Addis Ababa	S.Cross sectional	607	height-for-age at < –2SD	WHO	Stunting	7 -14 years	Inclusion: public school, grade 1-8 and 7-14 years: Exclusion deformities and <7 years of age	Randomly selected healthy children	Height	Health Extension workers	Not specified	not specified	Yes(only word)	They mentioned as calibrated but did not described how they calibrate the instrument through out the field work(as calibration is not a one time thing)	Yes (only word)	They mentioned as standardized but did not described how they standardize the procedure and data collectors.	2	Lower as compared to previous study but still high	No limitation	1	2	2	No
Argaw 2022	2021	SNNPR	S.Cross sectional	527	height-for-age at < –2SD	WHO	Stunting	6-14 years	Inclusion: Age(6-14); Exclusion: critically ill, deformed and unknown age	Randomly selected healthy children	Height	BSc Nurses	School	Tanita HR-200 stadiometer	No	No specific information	No	No specific information	3	More than one-third of the children in elementary school were stunted	Exclusion of children with deformities may affect the findings	1	1	2	No
Asrade 2021	2019	Addis Ababa	H.Cross sectional	269	Waisting: ≤ − 2WHZ; underweight: ≤ − 2 WAZ; Stunting:≤ − 2 HAZ	WHO	Waisting,underweight and stunting	<18 years	Inclusion:Age(<18),children with echocardiographic evidence of anatomic defects, with or without functional deficiencies; Exclusion:Premature infants, children with a known genetic disorder, and children with other, non-CD chronic illnesses	Children with cardiac disease	Weight, height and MUAC	GP and pediatric resident	Hospital	not specified	No	No specific information	Yes (only word)	The author mentioned standardize procedure but did not discussed the procedure.		Undernutrition is common among children with cardiac disease in our setting.	no anthropometry measurement related limitation	2	2	2	No
Ayele 2023	2022	Amhara	S.Cross sectional	600	BMI-for-age Z-score (BAZ)>=95 percentile	CDC	Obesity	7-12 years	Inclusion: grade 1-6th grade, permanent residence; Exclusion:Deformity and edematous condition	Randomly selected healthy children	Weight, height	BSc nurses	School	Weight:Digital balance scale; Height: Stadiometer	Yes(Incomplete)	The weight scale was calibrated at zero with no object on it and placed on the level surface before the measurement was carried out.	No	No specific information except training		Obesity was higher than previous national studies.	Skin fold thickness measurement was not done, which might eliminate the limitation of BMI measurement.	1	2	2	No
Bazie 2021	2019	Amhara	S.Cross sectional	341	height-for-age <−2SD	WHO	Stunting	6-17 years	Inclusion: all enrolled childre and residency(6 month); Exclusion: Deformities and child who had taken deworming one month prior to the survey	Randomly selected healthy children	Height	BSc nurses	Not specified	Digital Seca Germany height scale: a measuring board	No	No specific information	Yes (incomplete)	Height measurement was standardized using reference anthropometric measurer before deploying the data collectors to the field	2	Nearly one out of eight schoolage children are stunted	no anthropometry measurement related limitation	1	2	2	Yes
Berhanu 2022	2019	Oromia	C.Cross sectional	606	height-for-age below −2SD	WHO	Stunting	5-14 years	Inclusion: Age(5-14); Exclusion: children who had difficulty standing steady or straight, children in a wheelchair, seriously ill during data collection, and those who refused	Randomly selected healthy children	Height	Health Extension workers	Not specified	Stadiometer with a movable headpiece	No	No specific information	No	No specific information except training.	2	The prevalence of stunting among school-age children was high	no anthropometry measurement related limitation	1	1	2	No
Berhanu 2023	2021	SNNPR	S.Cross sectional	494	Height for age Z and body mass index Z was less than two	WHO	Undernutrition	5-19 years	Inclusion: Age(5-19) and enrolled in the 2021 school year; Exclusion: known history of health problems	Randomly selected healthy children	Weight and height	Professional nurses	School	not specified	No	No specific information	No	No specific information	2	27.94% of the elementary school students in Dilla town had undernutrition.	no anthropometry measurement related limitation	2	2	2	No
Biadgilign 2021		Addis Ababa	S.Cross sectional	632	BMI-for-age >1 SD	WHO	Obesity/overweight	5-18 years	Inclusion: children who are living with their mothers, aged 5-18 years old,whose mother able to respond to interview, residency of 5 years; Exclusion: children who are permanentlt ill, have deformities and whose mother is in morbid state.	Randomly selected healthy children	Weight and height	Health proffessionals	Household	Weight:lightweight, SECA degial scale; Height: a measuring board	Yes(only word)	measurement was taken after calibration however no specific method of calibration was mentioned	No	No specific information	2		no anthropometry measurement related limitation	1	1	2	No
Bisetegn 2023	2021	Amhara	S.Cross sectional	450	weight-for-height, height-for-age, and weight-for-age <2SD	WHO	Undernutrition	6-17 years	Inclusion: 1 to 8 grade students with parent/guardian consente; Exclusion: children who took antiparasitic drugs in the past 4 weeks and nutritional supplement, children who did not volunteer and with other chronic diseases.	Randomly selected healthy children	Weight and height	no specified	Not specified	Weight:electronic digital scale; height: meter	No	No specific information	No	no specific information	2	This study showed that underweight, stunting, and wasting are major health problems among the studied children.	no anthropometry measurement related limitation	2	2	1	Yes
Debash 2023	2021	Amhara	C.Cross sectional	402	underweight (WHZ < − 2 SD), stunted (HAZ < − 2 SD) and wasted (BAZ < − 2 SD)	WHO	Undernutrition	6-14 years	Inclusion: age(5-14 years), residency 6 months, both child and pare/guardian and consent; Exclusion: Children who are taking antiparasitic medication or nutritional supplements and children whose guardian refused to provide consent.	Randomly selected healthy children	Weight and height	Clinical nurses	Not specified	Weight: digital weightning scale; height: vertical meter	No	No specific information	No	no specific information	2	undernutrition was high among SAC in Sekota Town	no anthropometry measurement related limitation	2	2	1	Yes
Ayalew 2020	2017	Amhara	S.Cross sectional	505	Stunting:HAZ − score < −2SD; underweight: WAZ − score ≤ −2SD; thinness:BAZ < −2SD	WHO	Undernutrition	All primary school children(mean age 9)	Inclusion: school age children and residency(6 month)	Randomly selected healthy children	Weight and height	Clinical nurses	Not specified	Weight: electronic scale; Height: wooden stadiometer	No	No specific information	Yes (only word)	They mentioned as standardize procedure(with out discussing the specific method, result and action)		Greater magnitude of malnutrition is found among primary school children in Lalibela town	no anthropometry measurement related limitation	2	2	2	No
Geletaw 2021	2019	Somalia	S.Cross sectional	671	Stunting:HAZ − score < −2SD; thinness:BAZ < −2SD	WHO	Undernutrition	6-17 years	Inclusion: all primary school children; Exclusion: treated for intestinal parasite(2 weeks prior) and deformity	Randomly selected healthy children	Weight and height	Nurses	School	Weight: digital scale; Height: Seca Rod stadiometer	Yes(only word)	Calibrated tool but there was no enough detail	Yes (incomplete)	The standardization procedure was clearly described with the result. However they did not mention the method of analysis and software	2	Stunting was a moderate and thinness was serious public health problems for schoolchildren.	Recall bias in the age of children may affect anthropometry	1	2	2	Yes
Genet 2022	2021	Amhara	H.Cross sectional	239	BMI:MUAC and HFA(interprated according to WHO	WHO	Undernutrition	<=18 years	Inclusion:All children with epilepsy in the institution; Exclusion: Children who had major surgery other than Epilepsy surgery or surgery for traumas sustained during seizure attacks within the past three months were excluded	Children with Epilepsy	Weight; height and MUAC	Physician	Hospital	not specified	No	No specific information	No	No specific information		The magnitude of undernutrition among children with epilepsy was high.	no anthropometry measurement related limitation	2	2	2	No
Hussein 2023	2021	Afar	S.Comparative cross sectional	936	BMI-for-age and height for age	WHO	Stunthing, thinness, overweight and obesity	10.96 years	Inclusion: all school children in selected school; Exclusion: children with known disease and refusers.	Randomly selected healthy children	Weight and height	Diploma nurses	Not specified	Weight: digital weighing scale; Height: a seca 217 stadiometer	Yes(Incomplete)	The weighing scale was checked each day prior to the actual data collection. However, there is no enough detail about calibration of instruments.	No	No specific information	2	The prevalence of stunting and thinness in school feeding program students is found to be lower than the prevalence in NSFP.	no anthropometry measurement related limitation	2	2	2	No
Molla 2022	2021	SNNPR	S.Cross sectional	500	weight-for-height <=-2SD	WHO	waisting,underweight and stunting	6-14 years	Inclusion: Age (6–14 years) who were attended in the selected schools; Exclusion: unknown age, seriously ill and deformities	Randomly selected healthy children	Weight and height	no specified	Not specified	Weight: digital electronic scale; Height: Tanita HR-200 stadiometer.	Yes(Incomplete)	Calibration of the weight scale was done using the standard calibration weight of 2 kg iron bars on daily basis.	No	No specific information	3	More than 18% of primary school children had wasted in this study	No limitation	1	1	2	No
Teshager 2022	2018-2019	Amhara	H.Cross sectional	376	height/ length Z-score is <-2SD	WHO	Waisting	<18 years	Inclusion:age(<18) admitted to pediatric ICU; Exclusion: patient with out care giver or cargiver with limited information, terminaly ill, and on mechanical ventilation	Children admitted to intensive care unit	length/heighht, weight, and MUAC	Physician	Hospital	not specified	No	No specific information	No	No specific information		Wasting was high among children admitted to the intensive care unit.	no anthropometry related limitation except the use of anthropometric measurement alone to detrmine nutritional status.	2	1	2	No
Tewabe 2020	2018	Amhara	C.Cross sectional	392	weight-for-height, height-for-age, and weight-for age>2SD	WHO	Underweight, stunted, or wasted	6-12 years	Inclusion: household with school age children Exclusion: no specific exclusion criteria was specified	Randomly selected healthy children	Weight and height	Nurses	Household	not specified	No	No specific information	No	No specific information		Similar with the result	No limitation	2	2	2	No
Tewabe 2023	2018	Amhara	C.Cross sectional	392	weight for height, height for age, and weight for age less than -2SD	WHO	Underweight, wasting and stunting	6-12 years	Inclusion: household with school age children Exclusion: no specific exclusion criteria was specified	Randomly selected healthy children	Weight and height	Nurses	Household	Weight: digital weight scale (7506 digital scale); Height: a fixed non-bending wooden meter	No	No specific information	No	No specific information		only concluded for the determinants of malnutrition	no anthropometry measurement related limitation	2	2	2	No
Tiruneh 2022	2021	Amhara	H.Cross sectional	379	underweight: WAZ − score ≤ −2SD	WHO	Underweight	<15 years	Inclusion: Age (<15) and ART; Exclusion: incomplete medical information, children without caregiver and cargiver with mental illness or hearing impairment or medical disorder	HIV-positive children	Weight and height	Health proffessionals	Hospital	not specified	No	No specific information	No	No specific information		This study found that the prevalence of underweight among HIV-positive children in south Gondar is significantly high.	no anthropometry measurement related limitation	2	2	2	No
Tiruneh 2021	2021	SNNPR	H.Cross sectional	383	W/H or H/A or W/A z-score < −2SD	WHO	Undernutrition	<15 years	Inclusion: Age (<15) and ART; Exclusion: incomplete medical information, children without caregiver and cargiver with mental illness, childen with physical deformities and seriously ill children.	HIV-positive children	Weight and height	Health proffessionals	Hospital	not specified	No	No specific information	No	No specific information		Under-nutrition among HIV-positive children in Ethiopia was significantly high.	no anthropometry measurement related limitation	1	1	2	No
Tsega 2022	2020	Addis Ababa	H.Cross sectional	228	Weight for height, weight for age and length/height for age (-2SD)	WHO	Undernutrition	<18 years	Inclusion: Age(<18 years), children with congenital heart disease with out intervention; Exclusion:All patients with risk factors other than CHD that contribute to malnutrition.	Children with congenital heart disease	Weight, height, length, and body mass index	General practitioner	Hospital	Weight: weight scale; Height: tape meter	No	No specific information	No	No specific information		Malnutrition is a major problem in pediatric patients with congenital heart disease.	no anthropometry measurement related limitation	2	2	2	No
Woldesenbet 2021	2021	Addis Ababa	H.Cross sectional	373	Wasting:weight –for-Height underweight: weight –for-age and stunting:height-for-age Z-score <-2SD	WHO	nutritional status	<15 years	Inclusion: children aged <15 years with congenital heart disease who came for their follow up; Exclusion: other congenital anomaly and criticall ill children	Children with congenital heart disease	Weight and height	BSc nurses	Hospital	weight: weight scale	No	No specific information	No	No specific information		The prevalence of malnutrition in children with CHD is pretty high.	no anthropometry measurement related limitation	2	1	2	No
Yisak 2021	2019	Amhara	S.Cross sectional	300	Stunting:HAZ − score < −2SD; underweight: WAZ − score ≤ −2SD; waisting:WFH< −2SD	WHO	nutritional status	6-12 years	Inclusion: Age(6-12 years and enrollment during study period; Exclusion: visible physical deformities	Randomly selected healthy children	Weight and height	Nurses	Not specified	weight: degital portable weighting scale (SECA) which has a capacity of 150 kg; Height: A height measuring length board which has a scale and sliding head piece and a 2 meters measuring capacity	Yes(Incomplete)	A weighing scale calibrated to the zero before taking every measurement	No	No specific information	2	The overall prevalence of wasting, stunting, and underweight was a mild public health problem in the study area.	No limitation	1	2	2	No
Bantie 2021	2019	Amhara	S.Cross sectional	370	Stunting:HAZ − score ≤ −2SD	WHO	Stunting	6-11(+) years	Inclusion: pupils attending the primary schools selected for the city: Exclusion: drop outs or absent during the data collection period	Randomly selected healthy children	Weight, height, and body mass index	BSc nurses	Not specified	Weight: digital weight scale; Height: wooden height measuring board	Yes(Incomplete)	Calibration of the digital weight scale (to zero) and cross-checking it using a pre-known weight material before weighing each pupil.	No	No specific information		The prevalence of stunting was relatively lower than the regional estimated stunting level.	Measurement bias might also occur, as not having a standardized height measurement.	2	2	2	No
Sisay 2022	2020	Amhara	S.Cross sectional	821	Stunting:HAZ − score < −2SD; thinness:BAZ < −2SD	WHO	Stunting and thinness	6-14 years	Inclusion: Age(6-14 years) in selected rural primary school, and present during data collection; Exclusion: seriously ill children and those unable to stand upright by themselves	Randomly selected healthy children	Weight and height	no specified	Not specified	Weight: weight scale; Height: stadiometer	Yes(Incomplete)	The weight scale was calibrated by 2kg iron bar every day.	No	No specific information		Stunting and thinness are predominant public health problems in the study area (Stunting is found to be slightly higher and thinness is lower than national survey)	no anthropometry measurement related limitation	1	1	2	No
Eyuel Bekele 2021	2021	Addis Ababa	S.Cross sectional	350	Stunting:HAZ − score < −2SD; underweight/thinness:BAZ < −2SD	WHO	Stunting and underweight/thinnes	6-18 years	Inclusion: setting, government primary schopol, enrollent and consent: Exclusion: new transferred, student who in are Extension program, student treated with anti-helminthes drugs	Randomly selected healthy children	Weight and height	Health Extension workers	School	Weight: pportable digital balance	Yes(Incomplete)	Weighing scales were checked and validated with standard weights every day before actual weighing of the children	No	No specific information	2	undernutrition was higher		2	2	2	Yes
Zelalem Destaw 2021	2019-2021	Addis Ababa	longtiudinal	4500	Z-scores of Weight-for-Age, Height-for-Age, BMI-for-Age, and MUAC -for- Age based on WHO	WHO	Malnutrition	5-19 years	not specified	Randomly selected healthy children	Height, weight, and MUAC	Health proffessionals	School	Weight: UNISCALE; Height Stadiometer	No	No specific information	No	No specific information				2	2	2	No
Abrachew Datiko 2020	2020	SNNPR	S.Comparative cross sectional	514	weight-for-height, height-for-age, and weight-for-age <2SD	WHO	Undernutrition	7-14 years	Inclusion: Age 7-14 years, residence for at least 6 month; Exclusion: Sick and absent children durinhg data collection time, chest, lower and upper deformities	Randomly selected healthy children	Weight and height	diploma nurses	School	Weight: Seca digital scale; Height: stadiometer	Yes(Incomplete)	Calibration was done after each child's measurements	Yes	Standardize using 10 student and done TEM by ENA and it was acceptable	2	The finding suggests that SFP has improved the nutritional status of school children.	no	1	1	2	No
Etalemahu Mulugeta 2022	2021	Oromia	C.Cross sectional	351	Stunting:HAZ − score < −2SD	WHO	Stunting	7-12 years	Inclusion: All SAC; Exclusion: unknown age, children who's taking antiparasitic drug, nutrition suppliment, and children who are seriosly ill or had chronic illness and deformitity	Randomly selected healthy children	Weight and height	Health Extension workers	Not specified	Height:a vertical wooden height board	Yes(Incomplete)	Anthropometric measurement scale is validated by know height and weight and adjusted to zero level after each measurement.	Yes (only word)	Standard procedue(with WHO citation)	2	Stunting was a public health problem in the study area	no anthropometry measurement related limitation	1	1	1	Yes
